# Supplementary material for: Dual-Enzyme Cascade Composed of Chitosan Coated FeS2 Nanozyme and Glucose Oxidase for Sensitive Glucose Detection
Source: Molecules. 2023 Jan 31;28(3):1357. doi: 10.3390/molecules28031357 (PMC9919173; doi:10.3390/molecules28031357)
Supplement: Supplementary file 1 [file molecules-28-01357-s001.zip]

Archive with 1 entries (1 files):
- molecules-2155627-supplementary.pdf
